# Supplementary material for: miR-199a Downregulation as a Driver of the NOX4/HIF-1α/VEGF-A Pathway in Thyroid and Orbital Adipose Tissues from Graves′ Patients
Source: Int J Mol Sci. 2021 Dec 23;23(1):153. doi: 10.3390/ijms23010153 (PMC8745087; doi:10.3390/ijms23010153)
Supplement: Supplementary file 1 [file ijms-23-00153-s001.zip]

Archive with 1 entries (1 files):
- ijms-1469456-supplementary.pdf
